# Supplementary material for: Prenatal maternal salivary hormones and timing of tooth eruption in early childhood: a prospective birth cohort study
Source: Front Oral Health. 2025 Nov 18;6:1663817. doi: 10.3389/froh.2025.1663817 (PMC12669127; doi:10.3389/froh.2025.1663817)
Supplement: Supplementary file 2 [file Datasheet1.xlsx]

## Sheet: Sheet1
SubjectNumber	Teeth_number_6mon	Teeth_number_12mon	Teeth_number_18mon	Teeth_number_24mon	Mother_Emotion	cort_nln	EstradiolLN	TestosteroneLN	ProgesteroneLN	T3LN	T4LN	Age	Infant_female	Race_Black	Hispanic	Prenatal_Diabetes	Prenatal_HTN	Prenatal_Smoking	nullipar	Employed	Modified_Education
1	0	8	16	16	0	6.94698	6.08677	6.27288	8.89837	4.60517	3.4012	38	0	1	0	0	1	0	0	1	2
2		4		20	0	9.05252	7.46164	6.63332	9.91046	6.7334	3.4012	26	0	0	1	0	0	0	0	1	1
3	0	8	16	20	0	8.95674	8.09255	8.52119	10.2021	8.63586	7.96207	25	0	0	1	0	0	0	1	1	3
4	0	8	16	20	0	8.57923	6.57925	6.29157	9.54967	6.23441	4.78749	35	1	1	0	0	0	0	0	1	1
5	0	6	12	20	0	9.11823	7.55486	7.57044	9.94367	7.30653	6.90776	24	1	0	0	0	0	0	1	0	3
6	0	8	16	18	0	9.92034	7.57558	8.23748	10.416	8.24801	7.35883	31	1	1	0	0	0	0	1	1	2
7	2	12	16		0	7.98956	5.70378	6.42972	9.4525	5.19296	4.70048	33	0	0	0	0	0	1	0	0	2
8	2	8	14	20	0	10.1546	8.32118	8.69115	10.8291	8.80387	7.76642	22	1	1	0	0	0	0	1	0	1
9	0	6			0	8.83054	7.18539	7.04752	9.43907	6.80239	3.4012	20	1	1	0	0	1	0	1	0	1
10	2	7	8	18	0	9.00085	6.75693	6.7334	9.59356	6.44572	6.15273	26	0	1	0	0	0	0	1	1	3
11	0	8	12		0	8.55256	6.91771	7.2998	9.66713	7.18539	5.85793	26	1	1	0	0	0	0	0	1	1
12	0	6	14	20	0	8.17188	6.08677	6.62007	9.1601	6.52209	3.4012	29	0	0	0	0	0	0	0	0	3
15	0	4	12	20	0	8.65695	6.47697	7.08171	10.3222	7.07327	7.34601	27	1	1	0	0	0	1	0	0	2
16	0	8	16		0	8.12267	5.99146	6.34564	8.67249	3.4012	3.4012	22	0	1	0	0	0	0	1	1	1
17	0		3		0	9.21632	6.01616	6.21461	10.6152	2.30259	3.4012	29	1	0	0	0	0	0	1	1	2
20	0	4	12	16	0	9.21533	7.30653	7.45008	10.4528	7.43838	6.75693	22	1	1	0	0	0	0	1	0	1
21	0		13	17	1	9.12369	5.73657	6.38012	9.49777	5.43808	5.39363	21	1	0	0	0	0	1	0	0	1
24	2	9			0	9.15483	6.92756	7.51207	10.1913	7.48437	6.68461	26	0	1	0	0	0	0	0	1	1
25	0	5			1	8.57168	7.03878	6.49224	10.5369	4.38203	3.4012	26	0	1	0	0	0	0	0	0	1
26	0	4	8	16	0	9.19523	7.02108	7.39634	10.6184	7.57558	7.39634	31	0	1	0	0	0	0	1	1	3
27	0	3	12	16	0	9.32367	7.90839	8.19146	10.3346	8.23217	7.2724	31	1	1	0	0	1	0	0	1	3
28	0	2	20	20	0	9.75325	7.52294	8.15479	9.91096	8.06149	7.75362	33	1	0	1	1	1	0	0	0	1
29	0				0	9.23503	7.05618	6.53669	9.85377	6.47697	3.4012	31	1	1	0	0	0	0	1	0	1
31	0			16	0	9.15483	6.93731	6.34564	9.22029	3.68888	3.4012	20	1	0	0	0	0	0	0	1	1
35	0				0	9.33433	6.17379	6.27288	8.74034	2.30259	3.4012	20	0	0	1	0	0	0	1	1	3
36	0	2		18	1	7.47873	6.42972	7.40245	9.85587	7.30653	7.06476	40	1	0	0	0	0	0	0	0	1
37	0	8	12	16	0	9.74097	6.8977	7.2724	9.58466	6.7334	5.43808	29	0	0	0	0	0	0	0	0	3
38	0				0	9.31199	6.74524	7.46164	9.02521	7.32647	6.8773	31	1	0	0	0	0	1	0	1	1
40	0	4	10	16	1	8.58485	6.34564	7.42655	9.33521	5.9135	7.66856	31	1	1	0	0	0	0	0	0	3
41	0	2	7	16	0	9.57359	7.80792	7.81601	9.97627	7.22984	6.42972	27	1	1	0	0	0	0	1	1	3
42	0	7		16	1	8.76717	6.7093	6.55108	8.81284	8.06464	5.9135	31	0	0	0	1	1	1	0	0	1
43	0	8	16	20	1	8.72095	6.64639	6.38012	8.75778	4.49981	3.4012	28	0	0	0	0	0	0	1	1	2
44	0	4		16	0	8.02617	6.41346	7.17778	8.89014	6.41346	5.85793	25	1	1	0	0	1	0	0	1	1
45	0	8	14	16	0	9.1716	6.50728	6.44572	8.63941	2.30259	3.4012	21	0	1	0	0	0	0	0	1	3
46	0	2			1	8.94768	7.17012	6.67203	9.62971	5.73657	3.4012	36	0	0	0	0	0	1	0	0	2
48	0	8	20	20	0	8.67249	6.50728	7.40853	9.9575	7.23706	6.7334	30	0	1	0	0	1	0	0	0	3
50		9	16	20	0	8.50309	5.66988	6.34564	7.97247	3.68888	3.4012	28	0	1	0	0	0	0	1	0	1
52	0	8	16	16	1	10.5219	7.32647	7.59085	9.2873	7.41457	6.99393	28	0	0	0	0	0	1	0	0	2
53	0	7		16	1	9.16848	7.27932	7.65444	9.79924	7.41457	6.90776	27	1	1	1	0	0	0	1	1	3
54	2	7		20	0	8.82173	6.83518	7.85554	9.56521	7.61085	7.22984	24	0	0	1	0	0	0	0	1	1
55	2				0	8.63231	7.00307	7.46164	9.62642	7.47307	4.09434	27	1	1	0	0	0	1	0	0	1
56	0				1	8.98218	7.36518	8.04559	10.0038	8.0097	7.75791	28	1	1	0	0	0	0	0	1	1
57	0	8		16	0	9.23308	7.09838	7.83992	9.15588	7.47307	6.56526	34	1	0	0	1	1	0	0	0	1
58	0	8			1	9.73032	6.95655	6.77992	9.2534	5.66988	5.59842	28	0	0	1	0	0	1	1	1	1
59	0				0	8.94377	6.84588	6.38012	9.88532	4.09434	8.21879	30	0	1	0	0	0	0	0	1	1
60	0	6	16	18	1	9.48418	7.37776	7.37149	10.0437	7.37776	6.15273	29	0	0	1	0	0	0	0	0	3
61	0	2		16	0	8.75463	7.09838	7.17778	9.87303	6.59304	6.46147	26	1	1	0	0	0	0	0	1	1
62	0	7	16	16	1	8.23483	6.56526	6.96602	8.75935	6.42972	6.57925	33	1	1	0	0	0	0	0	1	2
63	2	5	16	20	0	9.94367	7.43248	8.14032	10.2205	8.32118	7.64969	29	1	0	0	0	0	0	0	0	2
64	0	8	16		0	9.344	8.58298	8.42068	10.5146	8.44031	7.86711	22	1	1	0	0	0	0	1	1	3
65	0	8	20	20	0	8.62155	6.7334	7.03878	9.42787	6.65929	6.64639	26	1	1	0	0	0	1	0	0	1
67	0	8	12	16	0	9.62839	7.09008	6.65929	10.8148	4.38203	3.4012	24	0	1	0	0	0	0	1	0	1
68	0	6	8	16	1	8.78109	7.18539	6.42972	8.86078	2.30259	3.4012	28	1	1	0	0	0	0	0	1	1
69	0	3	14	16	0	9.83199	7.50659	8.26873	10.0038	8.0956	7.25841	23	1	0	0	0	0	0	0	0	2
70	0	8	12	16	1	9.86371	8.01961	8.77802	10.4519	8.58485	8.12563	32	0	1	0	0	1	0	0	1	3
71	0	3	8	16	0	8.71111	6.04025	6.49224	9.56871	5.39363	6.77992	28	1	0	0	0	0	0	0	1	1
72	2				1	9.73979	7.63046	8.36637	10.4505	8.6125	8.27385	20	1	1	0	0	0	0	1	0	1
73	0	8	16	16	1	8.54286	6.67203	6.44572	10.2517	5.73657	3.4012	22	0	0	1	1	1	0	0	0	2
74	0	8		16	1	11.2526	8.93327	9.62245	11.2753	9.74332	9.20533	30	0	0	1	0	1	1	0	0	1
76	2		16	20	1	8.73069	7.18539	7.11477	10.0002	7.09838	7.42655	23	0	1	0	0	0	0	0	0	1
77			16		0	9.27425	7.02108	7.12287	10.5053	6.55108	7.30653	25	0	1	0	0	0	0	0	0	1
78	0	2	16	16	0	9.64017	7.55486	7.88231	10.1894	7.9266	6.85646	24	1	0	0	0	0	0	1	0	1
79	0	7		16	0	9.11932	6.96602	7.23706	9.73979	7.55486	3.4012	21	1	1	0	0	0	0	0	1	3
80	0				0	8.51719	6.08677	6.68461	9.57359	6.49224	6.41346	28	0	1	0	0	0	0	0	0	1
82		2		16	0	8.82615	6.39693	6.30992	10.0239	6.65929	6.08677	42	1	0	0	0	0	1	0	1	2
83	0	7	10	18	0	8.58858	6.52209	5.29832	8.99343	4.09434	6.38012	30	0	1	0	0	0	0	0	1	3
84	0	8	8	16	0	7.82804	6.01616	3.68888	8.41405	2.30259	3.4012	28	0	1	0	0	0	0	0	1	2
85	0	6	16	18	1	8.58672	6.7093	6.91771	9.20231	6.85646	4.94164	38	0	1	0	0	0	0	0	1	3
86		12	16	18	0	8.65347	6.36303	5.9135	10.5999	5.07517	6.27288	43	0	1	0	0	0	0	0	0	1
92	0		16	18	0	8.82615	6.75693	7.61579	9.50002	8.1197	8.00303	23	0	1	0	0	0	0	0	1	1
93	2	5	14	16	0	9.11052	7.12287	6.10925	9.18297	6.46147	5.43808	25	1	0	0	1	0	0	0	0	1
94	0	12	16	20	1	8.79785	6.21461	5.99146	9.91195	2.30259	4.2485	36	0	0	0	0	0	0	0	1	1
95		8		20	1	8.70947	6.19441	6.08677	9.35271	6.36303	5.66988	24	1	1	0	0	0	0	0	1	3
98				18	1	8.75147	7.35883	7.84776	10.836	8.34046	8.24801	19	1	0	0	0	0	0	1	1	1
99	0		16	16	0	6.97541	5.52146	2.30259	8.83928	2.30259	3.4012	22	1	1	0	0	0	0	0	0	1
100	0	4	8	16	0	9.68034	7.80384	7.6009	9.86214	7.53903	7.04752	39	1	0	1	0	0	1	0	1	2
101	0	2	6	16	0	8.85652	5.29832	2.30259	8.08024	2.30259	3.4012	24	1	1	1	0	0	0	1	1	3
102	0	4	8	16	0	8.29155	6.30992	6.96602	8.93063	7.2724	6.95655	29	1	0	0	0	0	0	0	0	3
103	2	9	16	19	1	8.88738	4.78749	2.30259	6.8977	2.30259	3.4012	38	0	0	0	0	0	0	0	1	1
104	0	2			1	7.74066	5.43808	5.34711	8.83637	5.01064	3.4012	29	1	1	0	0	0	1	1	0	2
105	0		12	20	0	8.5923	6.39693	6.85646	9.39183	7.20042	6.38012	20	0	1	0	0	0	0	1	0	1
106	0	4	12	16	1	7.87093	6.55108	5.66988	9.10053	5.39363	3.4012	31	1	0	0	1	0	0	0	0	1
107	0	6	14	16	0	8.66906	4.09434	2.30259	7.55486	2.30259	3.4012	19	0	0	0	0	0	0	1	0	1
111		2	12		1	8.4722	5.73657	6.52209	8.94377	6.47697	3.4012	22	1	1	1	0	0	0	0	1	1
112	2	8	16	20	0	9.39183	7.54961	7.53903	9.70565	7.93737	7.88983	21	0	1	0	0	0	0	0	0	1
113		0		16	0	7.61085	4.09434	2.30259	8.59785	2.30259	3.4012	24	0	1	0	0	1	0	1	0	1
114	0	8	16	16	1	8.6052	5.34711	5.01064	8.27129	4.38203	3.4012	20	0	0	0	0	0	1	1	1	1
115	0			16	1	7.82004	4.09434	2.30259	7.25134	2.30259	3.4012	21	1	1	1	0	1	0	0	1	1
116	0				0	7.80384	5.94017	5.56068	8.21609	4.60517	3.4012	27	0	1	0	0	0	1	1	1	1
117	0	8	16	20	1	8.68609	5.96615	6.36303	10.2205	6.60665	4.49981	28	1	1	0	0	0	0	0	1	1
118	0	8	16	20	1	7.9047	4.94164	3.4012	8.07714	2.30259	3.4012	33	0	1	0	0	0	0	0	1	1
119		5	12	20	0	7.82004	4.09434	2.30259	7.79565	2.30259	3.4012	27	1	0	0	0	1	0	0	1	1
120	0	6	12		1	8.41848	6.29157	6.41346	10.2513	6.34564	3.4012	32	1	0	0	0	0	0	0	0	3
121	0	5	12	16	0	7.77486	5.07517	2.30259	8.4722	2.30259	3.4012	20	0	0	0	0	0	1	1	1	1
122		8	16	17	1	9.3156	6.63332	7.79152	10.0528	7.90839	7.52294	27	1	1	0	0	0	0	0	0	1
123	0	10	16	20	1	8.05198	5.43808	5.82895	8.96572	5.66988	3.4012	24	1	1	0	0	0	0	0	1	1
124		4	12	16	0	8.57357	5.66988	6.23441	9.09156	6.46147	5.94017	24	0	1	0	0	0	0	1	0	1
125		8	16	18	0	8.80687	6.08677	5.63479	8.93459	6.17379	3.4012	26	0	1	0	0	0	0	0	0	1
126	2	8	9	16	1	8.29155	5.24702	2.30259	8.85509	2.30259	3.4012	28	1	1	0	0	0	0	0	0	1
127	0	2	7	16	1	7.70075	5.43808	2.30259	7.77905	2.30259	3.4012	20	1	1	0	0	0	0	1	0	1
128		8	16	16	0	9.3183	6.38012	6.79122	9.97627	7.35244	6.7093	25	0	1	0	0	1	0	1	1	2
130	1	4	12	16	1	8.57735	4.38203	4.94164	8.27129	2.30259	3.4012	32	0	0	0	0	0	0	0	1	1
131		2	10	20	0	9.56381	7.58579	8.42508	11.4869	8.88045	8.85224	29	1	1	0	0	0	0	0	1	3
132	0	5	12	16	0	7.05618	4.78749	4.09434	7.96555	2.30259	3.4012	28	0	1	0	0	0	0	1	1	3
135		12		20	0	9.29284	6.75693	7.02108	9.90098	6.69703	3.4012	34	0	0	0	0	0	0	0	1	2
137		7		16	1	8.74672	6.15273	7.35244	9.79088	7.09008	7.20042	27	1	1	0	0	0	1	0	0	2
138		4	12	16	0	8.22416	5.59842	2.30259	8.07714	2.30259	3.4012	20	1	0	0	0	0	0	1	1	1
139	2	8	16	18	0	7.88608	5.29832	4.09434	7.28619	2.30259	3.4012	30	0	1	0	0	0	0	0	1	3
140		4	12		0	8.98344	6.04025	6.52209	8.36637	6.82437	4.70048	29	1	0	0	0	0	0	0	1	3
142		1	12	20	1	8.64118	5.24702	2.30259	7.76217	2.30259	3.4012	32	1	1	0	0	0	0	0	1	3
143	0	4	12	16	0	8.89426	6.82437	7.58579	10.2205	7.94449	7.02997	37	1	0	0	0	0	0	0	0	3
144	0	4	14	16	0	8.77648	4.60517	2.30259	7.43248	2.30259	3.4012	29	0	0	0	0	0	0	0	1	3
145		6	12	16	1	8.68778	6.36303	5.01064	8.64647	2.30259	3.4012	28	0	1	0	0	0	1	0	0	1
146			4	16	0	7.89357	5.52146	5.59842	8.27894	5.39363	6.42972	18	1	1	0	0	0	0	1	1	1
147	0	2	14	16	1	8.09255	5.8861	6.30992	8.84217	5.63479	5.01064	40	0	1	0	0	0	0	0	1	1
148		2	16	16	1	8.62515	6.06379	7.00307	8.75306	7.2724	6.98472	24	0	0	0	0	0	1	0	0	1
149	2	8			1	9.20734	6.36303	3.4012	9.6118	2.30259	3.4012	22	1	0	0	0	0	0	1	0	1
150	0	4	10		1	7.28619	6.94698	2.30259	8.54869	2.30259	3.4012	32	0	1	0	1	1	0	0	1	2
152	0	8	14	16	0	8.64822	6.47697	4.49981	7.83597	2.30259	3.4012	22	0	0	0	0	0	0	1	1	1
153	6	8	16	18	0	8.67249	5.9135	2.30259	8.78416	2.30259	5.01064	32	1	1	0	0	0	0	0	1	1
154	0				1	9.05602	4.60517	5.07517	8.32361	5.29832	3.4012	32	1	0	1	0	0	0	0	1	2
156		5	12	16	1	8.03593	5.01064	2.30259	10.9023	2.30259	3.4012	34	1	0	0	1	0	0	0	1	1
157	0	2	7	16	0	9.39433	6.94698	7.57558	9.85797	8.08024	7.85554	24	0	1	0	0	0	0	0	0	1
159		0		13	1	7.81197	4.09434	2.30259	5.96615	2.30259	3.4012	28	1	0	0	0	0	0	0	0	3
160	0	4	16	16	0	7.63046	5.1358	2.30259	6.63332	4.60517	3.4012	38	1	0	0	0	0	0	1	1	1
161		8			0	5.59842	4.09434	2.30259	6.46147	2.30259	3.4012	32	0	0	0	0	0	0	0	0	1
162	0	6	10	16	1	8.17188	6.39693	7.10661	8.16337	7.66856	7.64969	20	0	1	0	0	0	0	1	1	1
163		6		16	1	7.84385	5.29832	2.30259	7.73631	2.30259	3.4012	26	1	0	0	0	0	0	1	0	3
164	0	5	12	16	0	8.01961	5.19296	2.30259	6.90776	2.30259	3.4012	25	0	0	0	0	0	1	1	1	1
168	0	0	7	16	0	7.69621	5.1358	2.30259	7.30653	2.30259	3.4012	29	1	0	0	0	0	0	1	0	3
169	0	6	16		0	7.85941	4.78749	2.30259	7.04752	2.30259	3.4012	32	1	0	0	0	0	0	0	0	3
170		8		20	0	7.52294	4.09434	2.30259	6.06379	2.30259	3.4012	31	0	0	0	0	0	0	0	0	3
172		8	16	16	0	7.02108	4.09434	2.30259	5.43808	2.30259	3.4012	26	1	1	0	0	1	0	0	0	1
175	0	2	9		0	7.18539	4.09434	2.30259	6.95655	2.30259	3.4012	31	0	1	0	0	1	0	0	1	1
177	0	6	12	16	1	7.52294	4.09434	2.30259	6.97541	2.30259	3.4012	20	1	0	0	0	1	0	0	0	1
178	0	2	11	12	0	7.75791	5.19296	4.94164	7.18539	3.91202	3.4012	34	1	0	0	0	0	0	0	0	3
179	0	8	16	16	0	6.32794	4.09434	2.30259	6.06379	2.30259	3.4012	21	1	0	1	0	0	0	1	0	1
180	0			19	0	6.95655	4.2485	2.30259	7.10661	2.30259	3.4012	32	0	1	0	0	0	0	0	1	1
183		4	14	15	1	7.39018	4.09434	2.30259	5.43808	2.30259	3.4012	25	0	0	0	0	0	0	1	1	1
184	0	4	12	16	1	7.48997	4.09434	2.30259	5.8861	2.30259	3.4012	22	0	1	0	0	0	0	1	0	1
185	0	4	14	16	0	7.52833	4.09434	2.30259	5.43808	2.30259	3.4012	22	1	0	0	1	0	0	1	1	1
186	0	5	15	20	0	7.21524	4.09434	2.30259	5.43808	2.30259	3.4012	37	1	0	0	0	0	0	0	1	1
